# Supplementary material for: Impact of Drought and Biostimulant in Greenhouse Tomato: Agronomic and Metabolomic Insights
Source: Plants (Basel). 2025 Jun 30;14(13):2000. doi: 10.3390/plants14132000 (PMC12251554; doi:10.3390/plants14132000)
Supplement: Supplementary file 1 [file plants-14-02000-s001.zip]

Archive with 1 entries (1 files):
- plants-3693342-supplementary.pdf
